# Supplementary material for: Polyamidoamine Dendrimers Functionalized Water-Stable Metal–Organic Frameworks for Sensitive Fluorescent Detection of Heavy Metal Ions in Aqueous Solution
Source: Polymers (Basel). 2023 Aug 18;15(16):3444. doi: 10.3390/polym15163444 (PMC10458630; doi:10.3390/polym15163444)
Supplement: Supplementary file 1 [file polymers-15-03444-s001.zip]

Archive with 1 entries (1 files):
- polymers-2542244-supplementary.pdf
